# Supplementary material for: RASSF1A-Mediated Suppression of Estrogen Receptor Alpha (ERα)-Driven Breast Cancer Cell Growth Depends on the Hippo-Kinases LATS1 and 2
Source: Cells. 2021 Oct 24;10(11):2868. doi: 10.3390/cells10112868 (PMC8616147; doi:10.3390/cells10112868)
Supplement: Supplementary file 1 [file cells-10-02868-s001.zip]

Archive with 2 entries (2 files):
- cells-1285526-Supplementary Figures.pdf
- cells-1285526-Table S1 Additional Materials and Methods information.pdf
